# Supplementary material for: Intelligence and Dietary Habits: An International Study of Mensa Members
Source: J Intell. 2025 Jun 10;13(6):67. doi: 10.3390/jintelligence13060067 (PMC12194576; doi:10.3390/jintelligence13060067)
Supplement: Supplementary file 1 [file jintelligence-13-00067-s001.zip]

Archive with 1 entries (1 files):
- jintelligence-3475719-supplementary.pdf
